# Supplementary material for: TRIM25 and DEAD-Box RNA Helicase DDX3X Cooperate to Regulate RIG-I-Mediated Antiviral Immunity
Source: Int J Mol Sci. 2021 Aug 23;22(16):9094. doi: 10.3390/ijms22169094 (PMC8396550; doi:10.3390/ijms22169094)
Supplement: Supplementary file 1 [file ijms-22-09094-s001.zip]

Archive with 3 entries (3 files):
- ijms-1337450-Supplemental.pdf
- Supplementary Table 1.xlsx
- Supplementary Table 2.xlsx
