# Supplementary material for: TRIM25 and DEAD-Box RNA Helicase DDX3X Cooperate to Regulate RIG-I-Mediated Antiviral Immunity
Source: Int J Mol Sci. 2021 Aug 23;22(16):9094. doi: 10.3390/ijms22169094 (PMC8396550; doi:10.3390/ijms22169094)
Supplement: Supplementary file 1 [file ijms-22-09094-s001.zip › Supplementary Table 1.xlsx]

## Sheet: TRIM Uniprot
Supplementary Table 1. Liquid chromatography-tandem mass spectrometry analysis of TRIM25-binding partners
Group	sub	group probability	Uniport Acc	Gene Name	protein probability	percent coverage	num unique peps	tot indep spectra	percent share of spectrum id's	Description
8		1	Q14258	TRIM25	1	69.5	122	529	31.36	E3 ubiquitin/ISG15 ligase TRIM25 (EC 6.3.2.n3) (Estrogen-responsive finger protein) (RING finger protein 147) (RING-type E3 ubiquitin transferase) (EC 2.3.2.27) (RING-type E3 ubiquitin transferase TRIM25) (Tripartite motif-containing protein 25) (Ubiquitin/ISG15-conjugating enzyme TRIM25) (Zinc finger protein 147)
32	a	1	P04264	KRT1	1	66.6	93	167	10.45	Keratin, type II cytoskeletal 1 (67 kDa cytokeratin) (Cytokeratin-1) (CK-1) (Hair alpha protein) (Keratin-1) (K1) (Type-II keratin Kb1)
3		1	P35527	KRT9	1	70.1	76	103	6.49	Keratin, type I cytoskeletal 9 (Cytokeratin-9) (CK-9) (Keratin-9) (K9)
17	a	1	P13645	KRT10	1	64.2	58	87	5.67	Keratin, type I cytoskeletal 10 (Cytokeratin-10) (CK-10) (Keratin-10) (K10)
32	b	1	P35908	KRT2	1	72.6	62	73	4.88	Keratin, type II cytoskeletal 2 epidermal (Cytokeratin-2e) (CK-2e) (Epithelial keratin-2e) (Keratin-2 epidermis) (Keratin-2e) (K2e) (Type-II keratin Kb2)
17	b	1	P08779	KRT16	1	59.8	27	29	2.49	Keratin, type I cytoskeletal 16 (Cytokeratin-16) (CK-16) (Keratin-16) (K16)
14	a	1	P11142	HSPA8	1	44.3	29	29	1.96	Heat shock cognate 71 kDa protein (EC 3.6.4.10) (Heat shock 70 kDa protein 8) (Lipopolysaccharide-associated protein 1) (LAP-1) (LPS-associated protein 1)
32	c	1	P13647	KRT5	1	42.9	25	25	1.84	Keratin, type II cytoskeletal 5 (58 kDa cytokeratin) (Cytokeratin-5) (CK-5) (Keratin-5) (K5) (Type-II keratin Kb5)
13		1	Q86YZ3	HRNR	1	17.6	25	28	1.83	Hornerin
17	c	1	P02533	KRT14	1	62.3	13	14	1.75	Keratin, type I cytoskeletal 14 (Cytokeratin-14) (CK-14) (Keratin-14) (K14)
32	e	1	P04259	KRT6B	1	53	6	6	1.73	Keratin, type II cytoskeletal 6B (Cytokeratin-6B) (CK-6B) (Keratin-6B) (K6B) (Type-II keratin Kb10)
20		1	P15924	DSP	1	8.6	22	22	1.31	Desmoplakin (DP) (250/210 kDa paraneoplastic pemphigus antigen)
32	f	1	P02538	KRT6A	1	55.5	5	6	1.28	Keratin, type II cytoskeletal 6A (Cytokeratin-6A) (CK-6A) (Cytokeratin-6D) (CK-6D) (Keratin-6A) (K6A) (Type-II keratin Kb6) (allergen Hom s 5)
23		1	P20930	FLG	1	12.4	17	18	1.13	Filaggrin
32	d	1	Q7Z794	KRT77	1	28.5	15	15	1.11	Keratin, type II cytoskeletal 1b (Cytokeratin-1B) (CK-1B) (Keratin-77) (K77) (Type-II keratin Kb39)
17	e	1	Q04695	KRT17	1	49.1	10	10	1.1	Keratin, type I cytoskeletal 17 (39.1) (Cytokeratin-17) (CK-17) (Keratin-17) (K17)
14	c	1	P0DMV9	HSPA1B	1	46.6	5	6	1.07	Heat shock 70 kDa protein 1B
9		1	P52272	HNRNPM	1	32.3	16	16	1.03	Heterogeneous nuclear ribonucleoprotein M (hnRNP M)
36		1	O14744	PRMT5	1	28.1	14	15	1.01	Protein arginine N-methyltransferase 5 (PRMT5) (EC 2.1.1.320) (72 kDa ICln-binding protein) (Histone-arginine N-methyltransferase PRMT5) (Jak-binding protein 1) (Shk1 kinase-binding protein 1 homolog) (SKB1 homolog) (SKB1Hs) [Cleaved into: Protein arginine N-methyltransferase 5, N-terminally processed]
15	a	1	P38646	HSPA9	1	25.6	13	14	0.89	Stress-70 protein, mitochondrial (75 kDa glucose-regulated protein) (GRP-75) (Heat shock 70 kDa protein 9) (Mortalin) (MOT) (Peptide-binding protein 74) (PBP74)
14	d	1	P0DMV8	HSPA1A	0.9972	39.6	1	2	0.79	Heat shock 70 kDa protein 1A
17	d	1	P14923	JUP	1	19.3	12	12	0.77	Junction plakoglobin (Catenin gamma) (Desmoplakin III) (Desmoplakin-3)
14	b	1	P11021	HSPA5	1	23.1	11	11	0.75	Endoplasmic reticulum chaperone BiP (EC 3.6.4.10) (78 kDa glucose-regulated protein) (GRP-78) (Binding-immunoglobulin protein) (BiP) (Heat shock protein 70 family protein 5) (HSP70 family protein 5) (Heat shock protein family A member 5) (Immunoglobulin heavy chain-binding protein)
12		1	Q5D862	FLG2	1	7.4	10	11	0.67	Filaggrin-2 (FLG-2) (Intermediate filament-associated and psoriasis-susceptibility protein) (Ifapsoriasin)
29		1	O00571	DDX3X	1	16.2	8	10	0.65	ATP-dependent RNA helicase DDX3X (EC 3.6.4.13) (CAP-Rf) (DEAD box protein 3, X-chromosomal) (DEAD box, X isoform) (DBX) (Helicase-like protein 2) (HLP2)
26		1	Q12931	TRAP1	1	19.9	9	9	0.58	Heat shock protein 75 kDa, mitochondrial (HSP 75) (TNFR-associated protein 1) (Tumor necrosis factor type 1 receptor-associated protein) (TRAP-1)
5		1	Q02413	DSG1	1	8.6	9	9	0.55	Desmoglein-1 (Cadherin family member 4) (Desmosomal glycoprotein 1) (DG1) (DGI) (Pemphigus foliaceus antigen)
24		1	P81605	DCD	1	56.4	8	8	0.51	Dermcidin (EC 3.4.-.-) (Preproteolysin) [Cleaved into: Survival-promoting peptide; DCD-1]
16	a	1	Q9NZI8	IGF2BP1	1	19.4	8	8	0.5	Insulin-like growth factor 2 mRNA-binding protein 1 (IGF2 mRNA-binding protein 1) (IMP-1) (IMP1) (Coding region determinant-binding protein) (CRD-BP) (IGF-II mRNA-binding protein 1) (VICKZ family member 1) (Zipcode-binding protein 1) (ZBP-1)
37		1	P41250	GARS	1	15.2	8	8	0.5	Glycine--tRNA ligase (EC 6.1.1.14) (Diadenosine tetraphosphate synthetase) (Ap4A synthetase) (EC 2.7.7.-) (Glycyl-tRNA synthetase) (GlyRS) (Glycyl-tRNA synthetase 1)
33		1	P17812	CTPS	1	15.9	7	7	0.45	CTP synthase 1 (EC 6.3.4.2) (CTP synthetase 1) (UTP--ammonia ligase 1)
28		1	P62979	RPS27A	1	49.8	5	7	0.43	Ubiquitin-40S ribosomal protein S27a (Ubiquitin carboxyl extension protein 80) [Cleaved into: Ubiquitin; 40S ribosomal protein S27a (Small ribosomal subunit protein eS31)]
18		1	P23588	EIF4B	1	16.9	7	7	0.42	Eukaryotic translation initiation factor 4B (eIF-4B)
32	h	1	Q8N1N4	KRT78	1	16.3	5	5	0.39	Keratin, type II cytoskeletal 78 (Cytokeratin-78) (CK-78) (Keratin-5b) (Keratin-78) (K78) (Type-II keratin Kb40)
19		1	Q13310	PABPC4	1	14.5	6	6	0.38	Polyadenylate-binding protein 4 (PABP-4) (Poly(A)-binding protein 4) (Activated-platelet protein 1) (APP-1) (Inducible poly(A)-binding protein) (iPABP)
32	g	1	P19013	KRT4	1	15	5	5	0.37	Keratin, type II cytoskeletal 4 (Cytokeratin-4) (CK-4) (Keratin-4) (K4) (Type-II keratin Kb4)
1		1	P54136	RARS	1	9	5	5	0.35	Arginine--tRNA ligase, cytoplasmic (EC 6.1.1.19) (Arginyl-tRNA synthetase) (ArgRS)
2		1	P31944	CASP14	1	19.8	6	6	0.35	Caspase-14 (CASP-14) (EC 3.4.22.-) [Cleaved into: Caspase-14 subunit p17, mature form; Caspase-14 subunit p10, mature form; Caspase-14 subunit p20, intermediate form; Caspase-14 subunit p8, intermediate form]
27		1	Q9UHB9	SRP68	1	13.1	6	6	0.34	Signal recognition particle subunit SRP68 (SRP68) (Signal recognition particle 68 kDa protein)
25		1	P49915	GMPS	1	11	5	5	0.32	GMP synthase [glutamine-hydrolyzing] (EC 6.3.5.2) (GMP synthetase) (Glutamine amidotransferase)
17	f	1	P13646	KRT13	0.9735	14	1	1	0.29	Keratin, type I cytoskeletal 13 (Cytokeratin-13) (CK-13) (Keratin-13) (K13)
38		1	Q6UWP8	SBSN	1	17.6	4	4	0.27	Suprabasin
4		1	P43652	ALB	1	10.1	4	4	0.24	Afamin (Alpha-albumin) (Alpha-Alb)
35		1	A6NMY6	ANXA2P2	1	17.4	3	3	0.21	Putative annexin A2-like protein (Annexin A2 pseudogene 2) (Lipocortin II pseudogene)
21	a	1	P17844	DDX5	1	7	2	2	0.2	Probable ATP-dependent RNA helicase DDX5 (EC 3.6.4.13) (DEAD box protein 5) (RNA helicase p68)
21	b	1	Q92841	DDX17	1	11.9	2	2	0.2	Probable ATP-dependent RNA helicase DDX17 (EC 3.6.4.13) (DEAD box protein 17) (DEAD box protein p72) (DEAD box protein p82) (RNA-dependent helicase p72)
34		1	Q08188	TGM3	1	5.5	3	3	0.19	Protein-glutamine gamma-glutamyltransferase E (EC 2.3.2.13) (Transglutaminase E) (TG(E)) (TGE) (TGase E) (Transglutaminase-3) (TGase-3) [Cleaved into: Protein-glutamine gamma-glutamyltransferase E 50 kDa catalytic chain; Protein-glutamine gamma-glutamyltransferase E 27 kDa non-catalytic chain]
11		1	Q08554	DSC1	1	5.7	3	3	0.17	Desmocollin-1 (Cadherin family member 1) (Desmosomal glycoprotein 2/3) (DG2/DG3)
42		0.9996	Q9GZZ8	LACRT	0.9996	22.5	3	3	0.17	Extracellular glycoprotein lacritin
41		0.9997	P01876, P01877	IGHA1/IGHA2	0.9997	5.3	3	3	0.16	Immunoglobulin heavy constant alpha 1/Immunoglobulin heavy constant alpha 2
46		0.9988	Q01469	FABP5	0.9987	14.1	3	3	0.16	Fatty acid-binding protein 5 (Epidermal-type fatty acid-binding protein) (E-FABP) (Fatty acid-binding protein, epidermal) (Psoriasis-associated fatty acid-binding protein homolog) (PA-FABP)
6		1	Q16378	PRH1;PRH2;PRR4	1	10.4	2	2	0.14	Proline-rich protein 4 (Lacrimal proline-rich protein) (Nasopharyngeal carcinoma-associated proline-rich protein 4)
7		1	P06702	S100A9	1	35.4	2	2	0.14	Protein S100-A9 (Calgranulin-B) (Calprotectin L1H subunit) (Leukocyte L1 complex heavy chain) (Migration inhibitory factor-related protein 14) (MRP-14) (p14) (S100 calcium-binding protein A9)
10		1	O76094	SRP72	1	3.3	2	2	0.14	Signal recognition particle subunit SRP72 (SRP72) (Signal recognition particle 72 kDa protein)
22		1	Q15758	SLC1A5	1	4.3	2	2	0.14	Neutral amino acid transporter B(0) (ATB(0)) (Baboon M7 virus receptor) (RD114/simian type D retrovirus receptor) (Sodium-dependent neutral amino acid transporter type 2) (Solute carrier family 1 member 5)
30		1	Q06210	GFPT1	1	4.4	2	2	0.14	Glutamine--fructose-6-phosphate aminotransferase [isomerizing] 1 (EC 2.6.1.16) (D-fructose-6-phosphate amidotransferase 1) (Glutamine:fructose-6-phosphate amidotransferase 1) (GFAT 1) (GFAT1) (Hexosephosphate aminotransferase 1)
39		0.9999	P62736	ACTA2	0.9999	5.6	2	2	0.13	Actin, aortic smooth muscle (Alpha-actin-2) (Cell growth-inhibiting gene 46 protein) [Cleaved into: Actin, aortic smooth muscle, intermediate form]
40		0.9999	Q96PK6	RBM14	0.9999	3.6	2	2	0.13	RNA-binding protein 14 (Paraspeckle protein 2) (PSP2) (RNA-binding motif protein 14) (RRM-containing coactivator activator/modulator) (Synaptotagmin-interacting protein) (SYT-interacting protein)
44		0.9995	O60506	SYNCRIP	0.9995	4.5	2	2	0.13	Heterogeneous nuclear ribonucleoprotein Q (hnRNP Q) (Glycine- and tyrosine-rich RNA-binding protein) (GRY-RBP) (NS1-associated protein 1) (Synaptotagmin-binding, cytoplasmic RNA-interacting protein)
48		0.9982	P07339	CTSD	0.9979	12.6	2	2	0.13	Cathepsin D (EC 3.4.23.5) [Cleaved into: Cathepsin D light chain; Cathepsin D heavy chain]
47		0.9982	P12273	PIP	0.9982	17.8	2	2	0.12	Prolactin-inducible protein (Gross cystic disease fluid protein 15) (GCDFP-15) (Prolactin-induced protein) (Secretory actin-binding protein) (SABP) (gp17)
49		0.9981	Q6KB66	KRT80	0.9981	5.2	2	2	0.11	Keratin, type II cytoskeletal 80 (Cytokeratin-80) (CK-80) (Keratin-80) (K80) (Type-II keratin Kb20)
51		0.9933	P61626	LYZ	0.9933	4.7	2	2	0.11	Lysozyme C (EC 3.2.1.17) (1,4-beta-N-acetylmuramidase C)
65		0.9582	Q4KMP7	TBC1D10B	0.9582	3.4	2	3	0.11	TBC1 domain family member 10B (Rab27A-GAP-beta)
50		0.9971	P31025	LCN1	0.9971	12.5	2	2	0.11	Lipocalin-1 (Tear lipocalin) (Tlc) (Tear prealbumin) (TP) (von Ebner gland protein) (VEG protein)
43		0.9995	P40939	HADHA	0.9995	3.1	2	2	0.1	Trifunctional enzyme subunit alpha, mitochondrial (78 kDa gastrin-binding protein) (Monolysocardiolipin acyltransferase) (EC 2.3.1.-) (TP-alpha) [Includes: Long-chain enoyl-CoA hydratase (EC 4.2.1.17); Long chain 3-hydroxyacyl-CoA dehydrogenase (EC 1.1.1.211)]
45		0.9994	Q96GA3	LTV1	0.9994	6.1	2	2	0.1	Protein LTV1 homolog
62		0.9676	Q96P63	SERPINB12	0.9676	4.4	2	2	0.1	Serpin B12
16	b	1	O00425	IGF2BP3	0.8492	11.6	1	1	0.09	Insulin-like growth factor 2 mRNA-binding protein 3 (IGF2 mRNA-binding protein 3) (IMP-3) (IGF-II mRNA-binding protein 3) (KH domain-containing protein overexpressed in cancer) (hKOC) (VICKZ family member 3)
68		0.8766	O00541	PES1	0.875	4.5	2	2	0.08	Pescadillo homolog
52		0.9851	P01833	PIGR	0.9851	2.1	1	1	0.07	Polymeric immunoglobulin receptor (PIgR) (Poly-Ig receptor) (Hepatocellular carcinoma-associated protein TB6) [Cleaved into: Secretory component]
53		0.9851	Q9UJS0	SLC25A13	0.9851	3.3	1	1	0.07	Calcium-binding mitochondrial carrier protein Aralar2 (Citrin) (Mitochondrial aspartate glutamate carrier 2) (Solute carrier family 25 member 13)
54		0.9851	O75556	SCGB2A1	0.9851	18.9	1	1	0.07	Mammaglobin-B (Lacryglobin) (Lipophilin-C) (Mammaglobin-2) (Secretoglobin family 2A member 1)
55		0.9851	Q13835	PKP1	0.9851	2.4	1	1	0.07	Plakophilin-1 (Band 6 protein) (B6P)
56		0.9851	P19338	NCL	0.9851	7.4	1	1	0.07	Nucleolin (Protein C23)
57		0.9836	Q9BVP2	GNL3;SNORD19B	0.9836	6.2	1	1	0.07	Guanine nucleotide-binding protein-like 3 (E2-induced gene 3 protein) (Novel nucleolar protein 47) (NNP47) (Nucleolar GTP-binding protein 3) (Nucleostemin)
58		0.9836	Q13492	PICALM	0.9836	3.3	1	1	0.07	Phosphatidylinositol-binding clathrin assembly protein (Clathrin assembly lymphoid myeloid leukemia protein)
59		0.9836	P01614	IGKV2D-40	0.9836	11.5	1	1	0.07	Immunoglobulin kappa variable 2D-40 (Ig kappa chain V-II region Cum)
60		0.9822	P36578	RPL4	0.9822	10.7	1	1	0.07	60S ribosomal protein L4 (60S ribosomal protein L1) (Large ribosomal subunit protein uL4)
61		0.9793	P06733	ENO1	0.9793	5	1	1	0.07	Alpha-enolase (EC 4.2.1.11) (2-phospho-D-glycerate hydro-lyase) (C-myc promoter-binding protein) (Enolase 1) (MBP-1) (MPB-1) (Non-neural enolase) (NNE) (Phosphopyruvate hydratase) (Plasminogen-binding protein)
63		0.9621	Q9UNF1	MAGED2	0.9621	5.7	1	1	0.07	Melanoma-associated antigen D2 (11B6) (Breast cancer-associated gene 1 protein) (BCG-1) (Hepatocellular carcinoma-associated protein JCL-1) (MAGE-D2 antigen)
64		0.9621	Q13867	BLMH	0.9621	3	1	1	0.07	Bleomycin hydrolase (BH) (BLM hydrolase) (BMH) (EC 3.4.22.40)
66		0.9038	P02788	LTF	0.9038	1.4	1	1	0.07	Lactotransferrin (Lactoferrin) (EC 3.4.21.-) (Growth-inhibiting protein 12) (Talalactoferrin) [Cleaved into: Lactoferricin-H (Lfcin-H); Kaliocin-1; Lactoferroxin-A; Lactoferroxin-B; Lactoferroxin-C]
67		0.8964	O94776	MTA2	0.8964	1.6	1	1	0.07	Metastasis-associated protein MTA2 (Metastasis-associated 1-like 1) (MTA1-L1 protein) (p53 target protein in deacetylase complex)
69		0.8551	P22735	TGM1	0.8551	1.3	1	1	0.07	Protein-glutamine gamma-glutamyltransferase K (EC 2.3.2.13) (Epidermal TGase) (Transglutaminase K) (TG(K)) (TGK) (TGase K) (Transglutaminase-1) (TGase-1)
