# Supplementary material for: TRIM25 and DEAD-Box RNA Helicase DDX3X Cooperate to Regulate RIG-I-Mediated Antiviral Immunity
Source: Int J Mol Sci. 2021 Aug 23;22(16):9094. doi: 10.3390/ijms22169094 (PMC8396550; doi:10.3390/ijms22169094)
Supplement: Supplementary file 1 [file ijms-22-09094-s001.zip › Supplementary Table 2.xlsx]

## Sheet: DDX3X Ub Sites
Supplementary Table 2. Putative TRIM25-mediated DDX3X ubiquitination sites identified by mass spectrometry
Peptide Prophet probability	expect	ions	Peptide sequence	PTM localization Probability	Position	num_prots	Theroretical mass	Measure mass	Mass error (ppm)	Charge
1	7.442e-07	19/26	K.GFYDK[242.14]DSSGWSSSK.D	GFYDK(0.957)DSSGWSSSK(0.043)	K55	1	1663.71	1663.71	0.2404	2
1	0.0007636	19/68	R.EATKGFYDK[242.14]DSSGWSSSK.D	EATK(0.037)GFYDK(0.942)DSSGWSSSK(0.020)	K55	1	2092.93	2092.93	0.4778	3
1	4.807e-06	23/76	K.DSSGWSSSK[242.14]DKDAYSSFGSR.S	DSSGWSSSK(0.500)DK(0.500)DAYSSFGSR	K64	1	2266.97	2266.97	0.1764	3
1	0.0001347	16/20	K.DK[242.14]DAYSSFGSR.S	DK(1.000)DAYSSFGSR	K66	2	1345.59	1345.59	0.8918	2
1	0.000881	16/40	K.DK[242.14]DAYSSFGSR.S	DK(1.000)DAYSSFGSR	K66	2	1345.59	1345.59	0.5945	3
0.9786	0.00869	14/16	R.GK[242.14]SSFFSDR.G	GK(1.000)SSFFSDR	K81	1	1143.53	1143.53	-0.5247	2
